# Supplementary material for: Low-Operating-Temperature NO2 Sensor Based on a CeO2/ZnO Heterojunction
Source: Sensors (Basel). 2021 Dec 10;21(24):8269. doi: 10.3390/s21248269 (PMC8705860; doi:10.3390/s21248269)
Supplement: Supplementary file 1 [file sensors-21-08269-s001.zip]

Archive with 1 entries (1 files):
- sensors-1493257-supplementary.pdf
